# Supplementary material for: CaClust: linking genotype to transcriptional heterogeneity of follicular lymphoma using BCR and exomic variants
Source: Genome Biol. 2024 Nov 5;25:286. doi: 10.1186/s13059-024-03417-1 (PMC11536712; doi:10.1186/s13059-024-03417-1)
Supplement: Supplementary file 2 — Additional file 2: Supplementary tables S1-S4 and supplementary notes on targeted resequencing and a correction to account for random monoallelic expression [58–61]. [file 13059_2024_3417_MOESM2_ESM.zip]

Archive with 2 entries (2 files):
- 13059_2024_3417_MOESM2_ESM.pdf
- Supplementary_Tables.pdf
