# Supplementary material for: CaClust: linking genotype to transcriptional heterogeneity of follicular lymphoma using BCR and exomic variants
Source: Genome Biol. 2024 Nov 5;25:286. doi: 10.1186/s13059-024-03417-1 (PMC11536712; doi:10.1186/s13059-024-03417-1)
Supplement: Supplementary file 4 — Additional file 4: Information on primers used. [file 13059_2024_3417_MOESM4_ESM.xlsx]

## Sheet: samples
experiment	patient	sample	status	sex	DOB	biopsy_date	age_at_diagnosis	Ann_Arbor_Stage	BCL2_break	FLIPI_score	isotype	IGHV	IGHV_%id_to_GL	light_chain	cell_input	cell_output_GEX	cell_output_BCR_paired_ HCLC
K4B	S8934	s66747	relapse	m	1945-07-01	2015-01-12	69	IV	yes	3	IgG	3-15	88.4	k	12000	11188	6536
K5B	S8934	s1336260	relapse	m	1945-07-01	2018-09-06	73	IV	yes	3	IgG	3-15	88.4	k	12000	13341	6036
K6B	S13530	s1309520	untreated	m	1985-06-08	2018-04-16	32	IV	yes	2	IgG	3-48	81.25	l	12000	14261	8221
K7B	S10000	s1095790	untreated	f	1967-05-03	2016-03-18	48	IV	yes	2	IgM	3-30	89.6	l	12000	18060	8242
K8B	S13553	s1311480	untreated	m	1963-09-26	2018-05-02	54	III	yes	2	IgG	3-23	77.08	k	12000	17851	6623

## Sheet: bulk_cDNA_primers
primers for synthesis of mRNA from bulk purified follicular lymphoma cells
3' start primer	AAGCAGTGGTATCAACGCAGAGTACTTTTTTTTTTTTTTTTTTTTTTTTTTTTTTVN
5' template switching oligo	CTACACGACGCTCTTCCGATCTTGCACCTGTTACCGTABNNHBVDNNVTTTCTTATATGGG
enrichment primer I	AATGATACGGCGACCACCGAGATCTACACTCTTTCCCTACACGACGCTCTTCCGATCT
enrichment primer II	AATGATACGGCGACCACCGAGATCT
primer sequences are given in 5'-> 3' orientation

## Sheet: targetd_reseq_primers_libraries
targeted resequencing: selected variants, primers and composition of amplicon pools
patient	sample	gene	EnsembleID	cDNA_position	predAmplLen	CDS_position	variantIdCDS	WESvaf	cellsWithUmi	geneForward	geneOuter	geneInner	PCRcylesOuter	PCRcyclesInner	SangerValidation	PacBioPool	inPacBioPool	scAmplLen	scMolarity(pmol/l)	scAmplVol	scAmplConc(ng/ul)	scVolInPool
S13530	Sa1309520	FCHSD2	ENST00000409418	1209	1245	768	FCHSD2_768	0.199	0.450775	nd	CGGACCACCTTGCTGGAG	CTGGAATGTGTTCTGCACAGC	20	20	correct	K6B	yes	880	394	20	0.1	24
S13530	Sa1309520	HLAC	ENST00000376228	304	370	289	HLAC_289	0.169	0.931634	nd	GGTCGCAGCCAGACATCCTC	GAGACCCGTCCTCGCTCTGG	20	20	correct	K6B	yes	427	361	20	13	3.8
S13530	Sa1309520	HLADRB1	ENST00000360004	191	470	85	HLADRB1_85	0.146	0.870973	GGTGTGTCTGAAGCTCCCTGG	GCTGCAGGGGCTGGGTC	GCTGCACTGTGAAGCTCTCC	20	20	correct	K6B	yes	442	127	20	3.7	4.7
S13530	Sa1309520	MFHAS1	ENST00000276282	898	976	326	MFHAS1_326	0.277	0.379539	CCAGGAAGCTGCGGAGC	CTGGTTGTGGCTGAGGTTGAG	CTCAGAGCACTCACCACCTC	20	20	correct	K6B	yes	482	1042	20	1.5	14.1
S13530	Sa1309520	PSPH	ENST00000275605	847	950	249	PSPH_249	0.191	0.0354947	GATGTTGACAGCACGGTCATC	AATACATTGGTTGCTGGGATATTGAG	GCTCTACAATACTCCTAAAGCCACC	20	20	no product	K6B
S13530	Sa1309520	PTPN23	ENST00000265562	3026	3135	2950	PTPN23_2950	0.062	0.065907	TGGAGAGAACCCAGAAGCCTAC	GCTGGCAGAGGGTCTTGAG	GGGTAGAGCTGGGTGTGTAGG	20	20	no product	K6B
S13530	Sa1309520	RLIM	ENST00000332687	1637	1737	1411	RLIM_1411	0.239	0.0969752	CCCACCACCGCAAAACTCAG	CTCTAGGTTGGTCATCATCATCCTC	CCTGATGATGAGCTTCCTTCATTACTG	20	20	no product	K6B
S13530	Sa1309520	TNFRSF14	ENST00000355716	419	937	125	TNFRSF14_125	0.078	0.236167	nd	GAGACGATCACCTTGACTACATC	CAATGACGATGACGAGGCTCCC	20	20	correct	K6B	yes	719	4639	20	43	8.5
S13530	Sa1309520	TSHZ2	ENST00000371497	993	1147	57	TSHZ2_57	0.126	0.281908	CAGGAGGACCAGCTGAAAGAAG	GTGTCACAGTTCCTCCTCTCAC	CTGGAGAGTTCTGGTAGCTGAAG	20	20	no product	K6B
S13530	Sa1309520	ZNF3	ENST00000299667	391	781	105	ZNF3_105	0.072	0.0550865	nd	GTTGGAATTCACAGTGAAGCTGTTC	GGTTAGCTTCTCCTCAACTGTCAC	20	20	correct	K6B	yes	570	195	20	0.1	20.5
S13530	Sa1309520	ZNF783	ENST00000434415	1537	1634	1399	ZNF783_1399	0.125	0.0540208	CAGCCAGCTGCTGAGAAGAAC	CGTGGGTCTGCATGTGCAC	CACTGGGGGCACTGGTAGG	20	20	correct	K6B	yes	1575	103	20	0.1	26
S10000	Sa1095790	AFF2	ENST00000370460	1831	1883	1350	AFF2_1350	0.074	0.11887	GGAGCAGCAGTGTCACTATGAAC	CTCCGATTCGCTGGAGCTG	GTGGGTTCACAGGATTATTCCTAGG	20	20	correct	K7B	yes	2193	76	18	4.9	6.5
S10000	Sa1095790	ANKRD12	ENST00000262126	215	481	5555	ANKRD12_5555	0.227	0.512935	GGCTTTACAGGCGGCTGC	CTGGACCTTCTTTCTCTGAGTATGTCC	GGATCTGAATCTGTGTCTGAATCTCG	20	20	correct	K7B	yes	680	15	35	6.7	1.5
S10000	Sa1095790	CLSTN3	ENST00000266546	168	540	5555	CLSTN3_5555	0.721	0.0403384	GCAGGCTGGAGGCTCC	CTGGATGGTGAAGGTGTGTTCC	CTCCTGTCGCCTTGTCAAGG	20	20	correct	K7B	yes	627	766	20	9.1	1
S10000	Sa1095790	DNAJC11	ENST00000377577	1649	1686	1633	DNAJC11_1633	0.379	0.0535802	CCACTTCACTGTGGCCCTG	CTGGTTCTTGGCAGTTTATCCATC	GTATCGATCCTGTGGGACTGC	20	20	correct	K7B	yes	1883	51	33	5	5.5
S10000	Sa1095790	HLADQA2	ENST00000374940	270	328	217	HLADQA2_217	0.136	0.0699485	GCAGCAACTGCTGAGGCTG	GGAACCTCATTGGTGGCAGCG	CCCACAGCCATATTTCTCAGTGC	20	20	correct	K7B	yes	588	249	35	3.2	2.7
S10000	Sa1095790	UBE2A	ENST00000371558	238	461	89	UBE2A_89	0.275	0.138548	GCAGCGCGGTTCCTCTGG	GATTGGGTTCATCCAACAGAGACTG	GGAAGACACATCATAGGTTGGACTC	20	20	correct	K7B	yes	689	1540	20	8.4	1.2
S10000	Sa1095790	VMA21	ENST00000330374	380	422	277	VMA21_277	0.072	0.103237	GAACGCACTGCAGCCTCCTG	CAGATGGCCCCCTCCAGC	GGTGATGTTCACTTTAATCCTGTTTGC	20	20	correct	K7B	yes	646	485	19	9.1	1
S13553	Sa1311480	BCL2	ENST00000333681	861	1242	5555	BCL2_5555	0.343	0.389741	TCCTGCATCTCATGCCAAGG	GAGCTCCTCCACCACCGTGG	GTGCAGCTGGCTGGACATCTCG	20	20	not interpretable	K8B	yes_pool_2	1200	40	20	2.7	3.6
S13553	Sa1311480	CCDC97	ENST00000269967	33	425	5555	CCDC97_5555	0.303	0.105621	GGTGCCTGGGCGCAG	GAAGCGCTCCAGGAACACC	GGATGGCCACTTTCTCATGCTC	20	20	no product	K8B
S13553	Sa1311480	DNMT1	ENST00000359526	810	937	756	DNMT1_756	0.299	0.308616	GATGTCCGCAGGCGGCTC	GCCTCCGTTTGGCAGCTAG	CTCCATCTTCGTCCTCGTCAGC	20	20	correct	K8B	yes_pool_2	930	13	20	0.4	11.3
S13553	Sa1311480	EIF4A3	ENST00000649764	100	455	5555	EIF4A3_5555	0.15	0.192142	CAGCGGCAGCGAGGTC	CCCTTCTGGATCTGCACAGC	GACTGAGATACTGAAGGTGGCTG	20	20	no product	K8B
S13553	Sa1311480	EZH2	ENST00000320356	2072	2122	1937	EZH2_1937	0.295	0.208513	GGAGTGGAGTGGTGCTGAAG	TCAAGTTGAACAGAAAGCTGCAC	ACACTTTCCCTCTTCTGTCAGC	20	20	correct	K8B	yes_pool_2	2125	125	20	7.4	1.1
S13553	Sa1311480	FAM3C	ENST00000359943	448	529	260	FAM3C_260	0.329	0.142545	GAGGGTAGCAGGTGCTGCAAAG	CCACATCTCCTCCCCACATGTC	CCTGTTTTTCCATTTGCCAAGGCAAC	20	20	correct	K8B	yes_pool_2	530	12	20	0.4	11.5
S13553	Sa1311480	FNBP1	ENST00000446176	224	553	10	FNBP1_10	0.38	0.391196	CCCCTTCGCGTCCCCTG	CAGCAAGTCTCGATGTGCTGC	CCTCTCCTGTTTCAGTTCCTGAAC	20	20	correct	K8B	yes_pool_1	550	9874	20	310	1.9
S13553	Sa1311480	GLG1	ENST00000422840	553	614	533	GLG1_533	0.381	0.207361	GTGTGGACGTGTACGGAGGATG	CAGTGATGTTGCCTCGGTGATC	ACCTTTTCCAACCGGTTCATCAG	20	20	correct	K8B	yes_pool_1	615	16826	20	530	1.1
S13553	Sa1311480	GMIP	ENST00000203556	969	1017	841	GMIP_841	0.32	0.218274	CCTGGACAACCTCGAAATCTCAC	CAGCCCGAAGAGACTCAGCG	GCACGTGCGACACGATTCG	20	20	correct	K8B	yes_pool_2	1020	164	20	11.3	0.9
S13553	Sa1311480	HLAA	ENST00000376809	314	371	292	HLAA_292	0.607	0.658522	CCGAACCCTCCTCCTGCTAC	CCACGTCGCAGCCATACATTATC	GAGAACCGGCCTCGCTCTG	20	20	no product	K8B
S13553	Sa1311480	HLADQA1	ENST00000343139	645	680	592	HLADQA1_592	0.716	0.914267	CTCGCTCTGACCACCGTGATG	GCACAGACCACAGTCTCTGTGAG	TGGAATCTCAGGCTCCCAGTG	20	20	correct	K8B	yes_pool_1	680	506	20	40.3	18.8
S13553	Sa1311480	HLADRB1	ENST00000360004	447	470	341	HLADRB1_341	0.288	0.958346	GGTGTGTCTGAAGCTCCCTGG	GCTGCAGGGGCTGGGTC	GCTGCACTGTGAAGCTCTCC	20	20	correct	K8B	yes_pool_1	930	476	20	26.9	20
S13553	Sa1311480	MYO1E	ENST00000288235	260	405	5555	MYO1E_5555	0.393	0.359183	GCGAGTACGAGTGGACTCTTGC	GCACCATGTCGTCCACACCAC	GCCAGTGGTACTGGTAGACACC	20	20	correct	K8B	yes_pool_1	410	520	20	20.9	18.3
S13553	Sa1311480	PLCG2	ENST00000564138	225	327	44	PLCG2_44	0.057	0.321652	GCTTCCTGATTTCTCCCGATTCC	CGATCTTGTCAGCGGTCTTGC	GTCTCCATGATCACCTGGACGG	20	20	correct	K8B	yes_pool_1	325	1102	20	21.4	17.3
S13553	Sa1311480	PRKCE	ENST00000306156	1009	1056	583	PRKCE_583	0.377	0.131328	CGTGAGCTTGAAGCCCACAG	CTGGTCGGGGGTCTCCTG	CTTGTGGACCACGCAGGTG	20	20	not interpretable	K8B
S13553	Sa1311480	ZNF17	ENST00000307658	705	743	439	ZNF17_439	0.309	0.0311041	GAGGACGTGGCCATACATTTCTC	GTCCCTGTGTGGCTTCCAC	AGTAAAATCCTTGCCACCCTGC	20	20	not interpretable	K8B
S13553	Sa1311480	ZNF420	ENST00000337995	1327	1385	1065	ZNF420_1065	0.064	0.0272237	GGAATGTGGGAAAGCCTTCAG	GCTTTTCATTGGTGTGAATTCTCTGG	CACGGATAAAGGCCTTCCCAC	20	20	wrong product	K8B	yes_pool_2	1385	7	20	0.6	20
S13553	Sa1311480	ZNF493	ENST00000392288	2339	2368	2234	ZNF493_2234	0.052	0.0994968	GGAGTCCTCACACCTTACTACAC	CTTATGTCTACTAAGATGTGAAGACCGCC	GTGAAGACCGCCTAAAAGCTTTGC	20	20	no product	K8B
S13553	Sa1311480	ZNF665	ENST00000396424	1389	1456	1297	ZNF665_1297	0.053	0.0386831	CTCCCTGGTAGAAGAGCTCAACG	GTGTGAAGACCTTACCGCAGTC	TCTCCAGTATGAATTGCCTGATGG	20	20	wrong product	K8B
enrichment primer I										AATGATACGGCGACCACCGAGATCTACACTCTTTCCCTACACGACGCTCTTCCGATCT
enrichment primer II										AATGATACGGCGACCACCGAGATCT
Primer sequences are given in 5'-> 3' orientation
Variants selected for targeted resequencing are listed by patient ID, sample ID and gene name. A name composed of gene ID and position of the variant in CDS was assigned to each variant. Based on Ensemble reference sequence (EnsembleID) and the sequence of the
geneInner primer, amplicon lengths were predicted (predAmplLen). Variant allele frequencies were obtained from WES (WESvaf). From single cell gene expression data, the number of cells with at least 1 umi of the gene is represented (cellsWithUmi).
Primer sequences are given: geneForward=used for validation of nested reverse primers, geneOuter=used in first PCR step, geneInner=used in second PCS step. Numbers of PCR cycles are given with the result of Sanger sequencing during validation.
Finally, results from lab-on-chip analyses of amplicons is given and the composition of pools of amplicons that were submitted for PacBio massive parallel sequencing.
